# Supplementary material for: Deep learning prediction of chemical-induced dose-dependent and context-specific multiplex phenotype responses and its application to personalized alzheimer’s disease drug repurposing
Source: PLoS Comput Biol. 2022 Aug 11;18(8):e1010367. doi: 10.1371/journal.pcbi.1010367 (PMC9398009; doi:10.1371/journal.pcbi.1010367)
Supplement: S1 Table — (XLSX) [file pcbi.1010367.s012.xlsx]

## Sheet: Subgroup 1
Drug name	Patient ID	GSEA Score	p-value	Drug target	Drug category
35-diiodothyropropionic acid	1119_TCX	-0.678298	0.000135617
Benzbromarone	1119_TCX	-0.675358	0.000149344		Antigout Preparations,Antirheumatic Agents,Benzofurans,BSEP/ABCB11 Substrates,Cytochrome P-450 CYP2C19 Inhibitors,Cytochrome P-450 CYP2C19 inhibitors (strength unknown),Cytochrome P-450 CYP2C9 Inhibitors,Cytochrome P-450 CYP2C9 Inhibitors (strength unknown),Cytochrome P-450 Enzyme Inhibitors,Heterocyclic Compounds, Fused-Ring,Musculo-Skeletal System,OATP1B1/SLCO1B1 Inhibitors,Preparations Increas…
Liothyronine I-131	1119_TCX	-0.664366	0.000215144		Thyroxine-binding globulin substrates
Misonidazole	1119_TCX	-0.663471	0.000221722		Anti-Infective Agents,Antineoplastic Agents,Antiparasitic Agents,Antiprotozoals,Imidazoles,Nitro Compounds,Nitroimidazoles,Radiation-Sensitizing Agents
Avasimibe	1119_TCX	-0.643277	0.000435178	Liver carboxylesterase 1	Acids,Acids, Acyclic,Acids, Noncarboxylic,Arteriosclerosis,Chemically-Induced Disorders,Cytochrome P-450 CYP1A2 Inhibitors,Cytochrome P-450 CYP1A2 Inhibitors (strength unknown),Cytochrome P-450 CYP2C19 Inhibitors,Cytochrome P-450 CYP2C19 inhibitors (strength unknown),Cytochrome P-450 CYP2C9 Inhibitors,Cytochrome P-450 CYP2C9 Inhibitors (strength unknown),Cytochrome P-450 CYP3A Inducers,Cytochrome…
Cabazitaxel	1119_TCX	-0.640849	0.000471029	Tubulin alpha-4A chain,Tubulin beta-1 chain	Antineoplastic Agents,Antineoplastic and Immunomodulating Agents,BCRP/ABCG2 Inhibitors,Cardiotoxic antineoplastic agents,Cyclodecanes,Cycloparaffins,Cytochrome P-450 CYP2C8 Substrates,Cytochrome P-450 CYP2C8 Substrates with a Narrow Therapeutic Index,Cytochrome P-450 CYP3A Substrates,Cytochrome P-450 CYP3A4 Substrates,Cytochrome P-450 CYP3A4 Substrates with a Narrow Therapeutic Index,Cytochrome P…
Phosphoric acid	1119_TCX	-0.634458	0.000578557		Acid Etching, Dental,Acids,Acids, Noncarboxylic,Compounds used in a research, industrial, or household setting,Dental Materials,Drugs that are Mainly Renally Excreted,Phosphorus Acids,Phosphorus Compounds
PF-05180999	1119_TCX	-0.632541	0.000614891
Relcovaptan	1119_TCX	-0.629985	0.000666563	Oxytocin receptor,Vasopressin V1a receptor	Antiplatelet agents,Hematologic Agents,Heterocyclic Compounds, Fused-Ring,Hormone Antagonists,Hormones, Hormone Substitutes, and Hormone Antagonists
Zanapezil	1119_TCX	-0.629857	0.000669244	Acetylcholinesterase	Heterocyclic Compounds, Fused-Ring
Banoxantrone	1119_TCX	-0.629729	0.000671935	DNA topoisomerase 2-alpha	Anthracenes,Antineoplastic Agents,Cytochrome P-450 CYP2B6 Substrates,Cytochrome P-450 CYP3A Substrates,Cytochrome P-450 CYP3A4 Substrates,Cytochrome P-450 Substrates,Quinones
Omipalisib	1119_TCX	-0.626534	0.000742544		Amides,Heterocyclic Compounds, Fused-Ring,Phosphatidylinositol 3-Kinases, antagonists & inhibitors,Sulfones,Sulfur Compounds
TZP-102	1119_TCX	-0.625	0.000778776
Nefazodone	1119_TCX	-0.624872	0.000781861	5-hydroxytryptamine receptor 2A,5-hydroxytryptamine receptor 2C,Sodium-dependent serotonin transporter,5-hydroxytryptamine receptor 1A,Sodium-dependent noradrenaline transporter,Sodium-dependent dopamine transporter,Alpha-1B adrenergic receptor,Alpha-2A adrenergic receptor,Alpha-1A adrenergic receptor,Potassium voltage-gated channel subfamily H member 2	Adrenergic alpha-1 Receptor Antagonists,Adrenergic alpha-Antagonists,Adrenergic Antagonists,Agents that produce hypertension,Analgesics,Antidepressive Agents,Antidepressive Agents, Second-Generation,Antidepressive Agents, Triazolopyridine,BSEP/ABCB11 Substrates,Central Nervous System Agents,Central Nervous System Depressants,Combined Inhibitors of Serotonin/Norepinephrine Reuptake,Cytochrome P-45…
Ecraprost	1119_TCX	-0.623722	0.000810163		Autacoids,Biological Factors,Eicosanoids,Fatty Acids,Fatty Acids, Unsaturated,Inflammation Mediators,Lipids,Prostaglandins
Robalzotan	1119_TCX	-0.623466	0.000816576	5-hydroxytryptamine receptor 1A	Heterocyclic Compounds, Fused-Ring,Pyrans
Deferitazole	327_120501	-0.615177	0.000160477		Ethers,Iron Chelating Agents,Sulfur Compounds
Sodium sulfate	327_120501	-0.604075	0.000254244	Carbonic anhydrase 2,Carbonic anhydrase 1	Acids,Acids, Noncarboxylic,Alimentary Tract and Metabolism,Anions,Drugs for Constipation,Drugs that are Mainly Renally Excreted,Electrolytes,Gastrointestinal Agents,Ions,Laxatives,Mineral Supplements,Osmotic Laxatives,Sodium,Sulfur Acids,Sulfur Compounds,Sulfuric Acids
Becatecarin	327_120501	-0.578367	0.000695022	DNA topoisomerase 2-alpha,DNA topoisomerase 2-beta	Carbohydrates,Glycosides,Heterocyclic Compounds, Fused-Ring,Indoles
Azelastine	367_120502	-0.554363	0.000295322	Histamine H1 receptor,Histamine H2 receptor,Phospholipase A2,Leukotriene C4 synthase	Anti-Allergic Agents,Antiallergic Agents, Excl. Corticosteroids,Antihistamines for Systemic Use,Autonomic Agents,Central Nervous System Depressants,Cytochrome P-450 CYP1A2 Substrates,Cytochrome P-450 CYP2A6 Inhibitors,Cytochrome P-450 CYP2A6 Inhibitors (strength unknown),Cytochrome P-450 CYP2A6 Substrates,Cytochrome P-450 CYP2B6 Inhibitors,Cytochrome P-450 CYP2B6 Inhibitors (strength unknown),Cyt…
ISO-1 F-18	367_120502	-0.541979	0.00052827
Nebivolol	367_120502	-0.533913	0.00075061	Beta-1 adrenergic receptor,Beta-2 adrenergic receptor,Beta-3 adrenergic receptor	Adrenergic Agents,Adrenergic Agonists,Adrenergic Antagonists,Adrenergic beta-1 Receptor Agonists,Adrenergic beta-Agonists,Adrenergic beta-Antagonists,Agents causing hyperkalemia,Alcohols,Amines,Amino Alcohols,Antiarrhythmic agents,Antihypertensive Agents,Antihypertensive Agents Indicated for Hypertension,Benzopyrans,Beta blocking agents and calcium channel blockers,Beta Blocking Agents and Thiazi…
AMG-510	367_120502	-0.533742	0.000756012	GTPase KRas
Iodine	367_120502	-0.527323	0.000984451	Sodium/iodide cotransporter,Microbial proteins	Anti-Infective Agents,Anti-Infective Agents, Local,Antiseptics and Disinfectants,Dermatologicals,Diet, Food, and Nutrition,Elements,Food,Food and Beverages,Growth Substances,Halogens,Herbs and Natural Products,Iodine Products,Micronutrients,Minerals,Miscellaneous Local Anti-infectives,Trace Elements
BI-671800	507_120515	-0.649503	0.000260314		Acids, Carbocyclic,Amides,Benzene Derivatives,Benzoates
Erythromycin	507_120515	-0.63475	0.000503186	23S ribosomal RNA,Motilin receptor,Potassium voltage-gated channel subfamily H member 2	Anti-Acne Preparations,Anti-Acne Preparations for Topical Use,Anti-Bacterial Agents,Anti-Infective Agents,Antibacterials for Systemic Use,Antiinfectives for Systemic Use,Antiinfectives for Treatment of Acne,BSEP/ABCB11 Inhibitors,BSEP/ABCB11 Substrates,Cytochrome P-450 CYP3A Inhibitors,Cytochrome P-450 CYP3A Substrates,Cytochrome P-450 CYP3A4 Inhibitors,Cytochrome P-450 CYP3A4 Inhibitors (moderat…
Colistimethate	507_120515	-0.627155	0.000694127	Bacterial outer membrane	Agents that produce neuromuscular block (indirect),Amino Acids, Peptides, and Proteins,Antimicrobial Cationic Peptides,Lipids,Lipopeptides,Membrane Proteins,Nephrotoxic agents,Peptides,Peptides, Cyclic,Polymyxin-class Antibacterial,Polymyxins,Pore Forming Cytotoxic Proteins,Proteins
Dalcetrapib	896_TCX	-0.699898	4.51871e-05		Anticholesteremic Agents,Hypolipidemic Agents,Lipid Regulating Agents,Noxae,Sulfur Compounds,Toxic Actions
Terazosin	896_TCX	-0.658998	0.000195228	Alpha-1A adrenergic receptor,Alpha-1B adrenergic receptor,Alpha-1D adrenergic receptor,Potassium voltage-gated channel subfamily H member 2,Potassium voltage-gated channel subfamily H member 6,Potassium voltage-gated channel subfamily H member 7,Transforming growth factor beta-1	Adrenergic Agents,Adrenergic alpha-1 Receptor Antagonists,Adrenergic alpha-Antagonists,Adrenergic Antagonists,Antihypertensive Agents,Antihypertensive Agents Indicated for Hypertension,Drugs Used in Benign Prostatic Hypertrophy,Genito Urinary System and Sex Hormones,Heterocyclic Compounds, Fused-Ring,Hypotensive Agents,Neurotransmitter Agents,P-glycoprotein inhibitors,Peripheral alpha-1 blockers,…
Dimethandrolone Undecanoate	896_TCX	-0.646217	0.000299091
Perzinfotel	896_TCX	-0.646217	0.000299091		Aza Compounds,Organophosphorus Compounds
Evacetrapib	896_TCX	-0.639059	0.000377789		Anticholesteremic Agents,Benzazepines,Cholesterol Ester Transfer Proteins, antagonists & inhibitors,Heterocyclic Compounds, Fused-Ring,Hypolipidemic Agents,Lipid Regulating Agents,Noxae,Toxic Actions
Piracetam	896_TCX	-0.620654	0.000671844		Acetamides,Acetates,Acids, Acyclic,Amides,Central Nervous System Agents,Compounds used in a research, industrial, or household setting,Drugs that are Mainly Renally Excreted,Fatty Acids,Fatty Acids, Volatile,Lipids,Nervous System,Neuroprotective Agents,Nootropic Agents,Protective Agents,Psychoanaleptics,Psychostimulants, Agents Used for Adhd and Nootropics,Pyrrolidines,Pyrrolidinones
Artemether	896_TCX	-0.620399	0.000677078		Anions,Anti-Infective Agents,Antimalarials,Antiparasitic Agents,Antiparasitic Products, Insecticides and Repellents,Antiprotozoals,Artemisinin and Derivatives, Plain,Artemisinins,Cytochrome P-450 CYP2B6 Inducers,Cytochrome P-450 CYP2B6 Inducers (weak),Cytochrome P-450 CYP2B6 Substrates,Cytochrome P-450 CYP2C19 Inducers,Cytochrome P-450 CYP2C19 Substrates,Cytochrome P-450 CYP2C9 Substrates,Cytochr…
Tirabrutinib	896_TCX	-0.617587	0.000737099
Valspodar	896_TCX	-0.615798	0.000777722		Amino Acids, Peptides, and Proteins,ATP Binding Cassette Transporter, Subfamily B, Member 1,Drug Resistance, Multiple,OATP1B1/SLCO1B1 Inhibitors,OATP1B3 inhibitors,P-glycoprotein inhibitors,P-glycoprotein substrates,Peptides,Peptides, Cyclic
Piboserod	896_TCX	-0.614008	0.000820329	5-hydroxytryptamine receptor 4	Heterocyclic Compounds, Fused-Ring
Mefenamic acid	896_TCX	-0.608896	0.000953764	Prostaglandin G/H synthase 2,Prostaglandin G/H synthase 1	Acids, Carbocyclic,Agents causing hyperkalemia,Agents that produce hypertension,Amines,Aminobenzoates,Analgesics,Analgesics, Non-Narcotic,Aniline Compounds,Anti-Inflammatory Agents,Anti-Inflammatory Agents, Non-Steroidal,Anti-Inflammatory Agents, Non-Steroidal (Non-Selective),Antiinflammatory and Antirheumatic Products,Antiinflammatory and Antirheumatic Products, Non-Steroids,Antirheumatic Agents…
Cefuroxime	BM_36_279	-0.730675	0.000369714	Penicillin-binding protein 1A	Amides,Anti-Bacterial Agents,Anti-Infective Agents,Antibacterials for Systemic Use,Antiinfectives for Systemic Use,beta-Lactams,Cephalosporins,Heterocyclic Compounds, Fused-Ring,Lactams,Nephrotoxic agents,Ophthalmologicals,Second-Generation Cephalosporins,Sensory Organs,Sulfur Compounds,Thiazines
Avobenzone	BM_36_279	-0.720143	0.000597916		Compounds used in a research, industrial, or household setting,Cosmetics,Dermatologicals,Household Products,Ketones,Protective Agents,Radiation-Protective Agents,Sunscreen Agents
Ammonium carbonate	BM_36_279	-0.715644	0.000728946		Acids,Acids, Noncarboxylic,Alkalies,Anions,Carbon Compounds, Inorganic,Carbonic Acid,Electrolytes,Ions
Technetium Tc-99m tetrofosmin	BM_36_279	-0.71135	0.000877428		Compounds used in a research, industrial, or household setting,Diagnostic Radiopharmaceuticals,Diagnostic Uses of Chemicals,Indicators and Reagents,Laboratory Chemicals,Organometallic Compounds,Radioactive Diagnostic Agent,Radiopharmaceutical Activity,Radiopharmaceuticals,Technetium (99Mtc) Compounds
Selurampanel	BM_36_279	-0.709202	0.000961332		Heterocyclic Compounds, Fused-Ring,Quinazolines
Atosiban	BM_36_307	-0.634969	0.000576156	Oxytocin receptor,Vasopressin V1a receptor,Vasopressin V1b receptor,Vasopressin V2 receptor	Amino Acids, Peptides, and Proteins,Genito Urinary System and Sex Hormones,Hormone Antagonists,Hormones,Hormones, Hormone Substitutes, and Hormone Antagonists,Peptide Hormones,Peptides,Pituitary Hormones,Pituitary Hormones, Posterior,Reproductive Control Agents,Tocolytic Agents
Dasotraline	BM_36_307	-0.618609	0.00095012	Sodium-dependent dopamine transporter,Sodium-dependent serotonin transporter,Sodium-dependent noradrenaline transporter	Amines,Cycloparaffins,Naphthalenes
Caprylic acid	BM_36_327	-0.547546	6.2835e-05	3-oxoacyl-[acyl-carrier-protein] synthase 1,Acyl-CoA thioesterase I,Peroxisome proliferator-activated receptor alpha	Acids, Acyclic,Fatty Acids,Lipids,OAT1/SLC22A6 inhibitors,OAT3/SLC22A8 Inhibitors
Sorbitol	BM_36_327	-0.476525	0.000828726		Alcohols,Alimentary Tract and Metabolism,Blood and Blood Forming Organs,Blood Substitutes and Perfusion Solutions,Carbohydrates,Compounds used in a research, industrial, or household setting,Diagnostic Agents,Diet, Food, and Nutrition,Drugs for Constipation,Drugs that are Mainly Renally Excreted,Enemas,Flavoring Agents,Food,Food Additives,Food and Beverages,Food Ingredients,Gastrointestinal Agent…
Pipradrol	BM_36_363	-0.684049	0.000643818	D(1) dopamine receptor	Nervous System,Psychoanaleptics,Psychostimulants, Agents Used for Adhd and Nootropics
Lipoic acid	BM_36_363	-0.679703	0.000748151	Lipoyltransferase 1, mitochondrial,Lipoyl synthase, mitochondrial,Sodium-dependent multivitamin transporter	Alimentary Tract and Metabolism,Antioxidants,Coenzymes,Compounds used in a research, industrial, or household setting,Diet, Food, and Nutrition,Dietary Supplements,Enzymes and Coenzymes,Fatty Acids,Food,Food and Beverages,Growth Substances,Hypoglycemia-Associated Agents,Lipids,Micronutrients,Physiological Phenomena,Protective Agents,Sulfur Compounds,Supplements,Thiophenes,Various Alimentary Tract…
Ferric pyrophosphate citrate	BM_36_363	-0.674847	0.000882477	Ferritin light chain,Ferritin heavy chain,Hemoglobin subunit alpha,Hemoglobin subunit beta	Enzymes,Enzymes and Coenzymes,Hydrolases,Parenteral Iron Replacement,Peptide Hydrolases,Phosphate Binder,Phosphate salts
Tavilermide	BM_36_375	-0.644939	7.95448e-05
Motixafortide	BM_36_375	-0.592791	0.000624544		Amino Acids, Peptides, and Proteins
Uracil C-13	BM_36_375	-0.579755	0.000982924
Fezolinetant	BM_36_379	-0.467582	0.0005341		Heterocyclic Compounds, Fused-Ring,Sulfur Compounds,Thiazoles
Sodium phosphate P 32	BM_36_379	-0.462272	0.000656648		Antineoplastic Agents,Diagnostic Agents,Narrow Therapeutic Index Drugs,Radioactive Diagnostic Agent,Therapeutic Radiopharmaceuticals,Various Therapeutic Radiopharmaceuticals
Acetylsalicylic acid	BM_36_388	-0.751193	0.000271379	Prostaglandin G/H synthase 1,Prostaglandin G/H synthase 2,Aldo-keto reductase family 1 member C1', "5'-AMP-activated protein kinase", 'Endothelin-1 receptor,Cellular tumor antigen p53,78 kDa glucose-regulated protein,Ribosomal protein S6 kinase alpha-3,NF-kappa-B inhibitor alpha,Tumor necrosis factor-inducible gene 6 protein,Caspase-1,Caspase-3,Inhibitor of nuclear factor kappa-B kinase subunit b…	Acids, Carbocyclic,Agents causing angioedema,Agents causing hyperkalemia,Agents that produce hypertension,Alimentary Tract and Metabolism,Amino Acids,Amino Acids, Basic,Amino Acids, Diamino,Amino Acids, Peptides, and Proteins,Analgesics,Analgesics, Non-Narcotic,Anti-Inflammatory Agents,Anti-Inflammatory Agents, Non-Steroidal,Anti-Inflammatory Agents, Non-Steroidal (Non-Selective),Anticoagulants,A…
Dinoprost tromethamine	BM_36_388	-0.732106	0.000621072	Prostaglandin F2-alpha receptor,Prostacyclin receptor	Abortifacient Agents,Abortifacient Agents, Nonsteroidal,Angiography,Autacoids,Biological Factors,Eicosanoids,Fatty Acids,Fatty Acids, Unsaturated,Inflammation Mediators,Lipids,Prostaglandins,Prostaglandins F,Reproductive Control Agents,Uterotonic agents
AUY922	BM_36_455	-0.671012	0.000195196		Benzene Derivatives,HSP90 Heat-Shock Proteins, antagonists & inhibitors,Phenols
Ammonia N-13	BM_36_455	-0.64136	0.000692262		Radioactive Diagnostic Agent,Radiopharmaceutical Activity
SQ-109	BM_36_455	-0.638292	0.000781238		Amines,Cycloparaffins,Diamines,Polyamines
Nemonoxacin	BM_36_465	-0.597806	0.000419785		Anti-Bacterial Agents,Antibacterials for Systemic Use,Antiinfectives for Systemic Use,Cytochrome P-450 CYP1A2 Inhibitors,Cytochrome P-450 CYP1A2 Inhibitors (strength unknown),Cytochrome P-450 Enzyme Inhibitors,Fluoroquinolones,Heterocyclic Compounds, Fused-Ring,Moderate Risk QTc-Prolonging Agents,QTc Prolonging Agents,Quinolines
Ulimorelin	BM_36_465	-0.596036	0.000448484	Growth hormone secretagogue receptor type 1
Tesmilifene	BM_36_465	-0.575979	0.000917254	P-glycoprotein 1,Histamine H1 receptor	Antiplatelet agents,Benzene Derivatives,Cytochrome P-450 CYP2D6 Substrates,Cytochrome P-450 CYP3A Inducers,Cytochrome P-450 CYP3A Inhibitors,Cytochrome P-450 CYP3A Substrates,Cytochrome P-450 CYP3A4 Inducers,Cytochrome P-450 CYP3A4 Inducers (strength unknown),Cytochrome P-450 CYP3A4 Inhibitors,Cytochrome P-450 CYP3A4 Inhibitors (strength unknown),Cytochrome P-450 CYP3A4 Substrates,Cytochrome P-45…
Roxithromycin	BM_36_465	-0.574445	0.000966336	50S ribosomal protein L10,P-glycoprotein 1	Anti-Bacterial Agents,Anti-Infective Agents,Antibacterials for Systemic Use,Antiinfectives for Systemic Use,Cytochrome P-450 CYP2B6 Inhibitors,Cytochrome P-450 CYP2B6 Inhibitors (strength unknown),Cytochrome P-450 CYP3A Inhibitors,Cytochrome P-450 CYP3A Substrates,Cytochrome P-450 CYP3A4 Inhibitors,Cytochrome P-450 CYP3A4 Inhibitors (weak),Cytochrome P-450 CYP3A4 Substrates,Cytochrome P-450 Enzym…
Dobutamine	BM_36_471	-0.581288	0.00011784	Beta-1 adrenergic receptor,Beta-2 adrenergic receptor,Alpha-1 adrenergic receptors,Estrogen receptor alpha	Adrenergic Agents,Adrenergic Agonists,Adrenergic alpha-1 Receptor Agonists,Adrenergic alpha-Agonists,Adrenergic and Dopaminergic Agents,Adrenergic beta-1 Receptor Agonists,Adrenergic beta-2 Receptor Agonists,Adrenergic beta-Agonists,Agents producing tachycardia,Agents that produce hypertension,Amines,Autonomic Agents,Benzene Derivatives,Cardiac Stimulants Excl. Cardiac Glycosides,Cardiac Therapy,…
Menatetrenone	BM_36_471	-0.558078	0.000284039		Coagulants,Diterpenes,Hematologic Agents,Hemostatics,Naphthalenes,Naphthoquinones,Phytol,Quinones,Terpenes,Vitamin K,Vitamins,Vitamins (Fat Soluble)
Ezogabine	BM_36_471	-0.531902	0.00070885	Potassium voltage-gated channel subfamily KQT member 2,Potassium voltage-gated channel subfamily KQT member 3,Potassium voltage-gated channel subfamily KQT member 4,Potassium voltage-gated channel subfamily KQT member 5	Acids, Acyclic,Amines,Aniline Compounds,Anticonvulsants,Central Nervous System Agents,Central Nervous System Depressants,Diamines,Drugs that are Mainly Renally Excreted,Membrane Transport Modulators,Nervous System,Polyamines,Potassium Channel Opener,Potassium Channel Openers,Potential QTc-Prolonging Agents,QTc Prolonging Agents,UGT1A1 Substrates,UGT1A3 substrates,UGT1A4 substrates,UGT1A9 Substrat…
Metenkefalin	BM_36_507	-0.606339	0.000220664	Delta-type opioid receptor,Mu-type opioid receptor	Experimental Unapproved Treatments for COVID-19,Neuropeptides,Receptors, Opioid, delta, agonists,Receptors, Opioid, mu, agonists
Kaolin	BM_36_507	-0.597307	0.00030853		Acids,Acids, Noncarboxylic,Alimentary Tract and Metabolism,Aluminium Compounds,Aluminum Silicates,Anions,Antidiarrheals,Antidiarrheals, Intestinal Antiinflammatory/antiinfective Agents,Electrolytes,Gastrointestinal Agents,Intestinal Adsorbents,Ions,Metal cations,Metal divalent cations,Minerals,Oxides,Oxygen Compounds,Silicates,Silicon Compounds
Alendronic acid	BM_36_507	-0.591172	0.000384297	Farnesyl pyrophosphate synthase,Hydroxylapatite,Tyrosine-protein phosphatase non-receptor type 4,Receptor-type tyrosine-protein phosphatase S,Receptor-type tyrosine-protein phosphatase epsilon,V-type proton ATPase catalytic subunit A	Agents Causing Muscle Toxicity,Bisphosphonates,Bone Density Conservation Agents,Drugs Affecting Bone Structure and Mineralization,Drugs for Treatment of Bone Diseases,Musculo-Skeletal System,Organophosphonates,Organophosphorus Compounds
Terpin hydrate	BM_36_507	-0.590832	0.000388942		Alcohols,Cyclohexanes,Cyclohexanols,Cycloparaffins,Expectorants,Fatty Alcohols,Hexanols,Lipids,Monoterpenes,Respiratory System Agents,Terpenes
PRI-724	BM_36_507	-0.590491	0.000393633		Pyrimidines
Dexrazoxane	BM_36_507	-0.585378	0.00047019	DNA topoisomerase 2-alpha,DNA topoisomerase 2-beta	Cardiotonic Agents,Cardiovascular Agents,Compounds used in a research, industrial, or household setting,Cytoprotective Agent,Detoxifying Agents for Antineoplastic Treatment,Diketopiperazines,Drugs that are Mainly Renally Excreted,Enzyme Inhibitors,Immunosuppressive Agents,Miscellaneous Therapeutic Agents,Myelosuppressive Agents,Piperazines,Protective Agents,Topoisomerase II Inhibitors,Topoisomera…
AZD-8186	BM_36_507	-0.580436	0.000556205		Amines,Benzopyrans,Heterocyclic Compounds, Fused-Ring,Pyrans
Novobiocin	BM_36_507	-0.56561	0.000902855	DNA gyrase subunit B,DNA topoisomerase 1	Aminocoumarins,Anti-Bacterial Agents,Anti-Infective Agents,BCRP/ABCG2 Inhibitors,Benzopyrans,Carbohydrates,Coumarins,Enzyme Inhibitors,Glycosides,Heterocyclic Compounds, Fused-Ring,Nucleic Acid Synthesis Inhibitors,OAT1/SLC22A6 inhibitors,OAT3/SLC22A8 Inhibitors,OATP1B1/SLCO1B1 Inhibitors,OATP1B3 inhibitors,Pyrans
Glutamic acid	BM_36_507	-0.565525	0.000905299	Metabotropic glutamate receptor 1,Metabotropic glutamate receptor 4,Glutamate receptor ionotropic, kainate 4,Glutamate receptor ionotropic, kainate 5,Metabotropic glutamate receptor 7,Metabotropic glutamate receptor 8,Excitatory amino acid transporter 5,5-oxoprolinase,Phosphoribosylformylglycinamidine synthase,Branched-chain-amino-acid aminotransferase, mitochondrial,Glutamate receptor ionotropic…	Acid Preparations,Alimentary Tract and Metabolism,Amino Acids,Amino Acids, Acidic,Amino Acids, Dicarboxylic,Amino Acids, Peptides, and Proteins,Dietary Supplements,Digestives, Incl. Enzymes,Excitatory Amino Acids,Gastrointestinal Acidifying Agents,Gastrointestinal Agents,Glutamates,Supplements
Cetyl alcohol	BM_36_507	-0.564588	0.000932572		Alcohols,Drugs that are Mainly Renally Excreted,Lipids
Fluoromisonidazole F-18	BM_36_541	-0.632669	2.98794e-05
Pardoprunox	BM_36_541	-0.585378	0.000185816	Dopamine D2 receptor,Dopamine D3 receptor,Dopamine D4 receptor,5-hydroxytryptamine receptor 1A	Heterocyclic Compounds, Fused-Ring
Methylphenobarbital	BM_36_541	-0.55726	0.000504591	Gamma-aminobutyric acid receptor subunit alpha-1,Gamma-aminobutyric acid receptor subunit alpha-2,Gamma-aminobutyric acid receptor subunit alpha-3,Gamma-aminobutyric acid receptor subunit alpha-4,Gamma-aminobutyric acid receptor subunit alpha-5,Gamma-aminobutyric acid receptor subunit alpha-6,Neuronal acetylcholine receptor subunit alpha-4,Neuronal acetylcholine receptor subunit alpha-7,Glutamate…	Anticholinergic Agents,Anticonvulsants,Barbiturates,Barbiturates and Derivatives,Central Nervous System Agents,Central Nervous System Depressants,Cytochrome P-450 CYP2B6 Substrates,Cytochrome P-450 CYP2C19 Substrates,Cytochrome P-450 CYP3A Inducers,Cytochrome P-450 CYP3A4 Inducers,Cytochrome P-450 CYP3A4 Inducers (strength unknown),Cytochrome P-450 Enzyme Inducers,Cytochrome P-450 Substrates,GABA…
Petesicatib	BM_36_541	-0.546524	0.000726857
Nerofe	hB_RNA_10372	-0.784347	9.08206e-06		Amino Acids, Peptides, and Proteins
Esflurbiprofen	hB_RNA_10372	-0.714352	0.000467879
Arbutamine	hB_RNA_10372	-0.702129	0.000824418	Beta-1 adrenergic receptor,Beta-2 adrenergic receptor,Beta-3 adrenergic receptor	Adrenergic Agents,Adrenergic Agonists,Adrenergic and Dopaminergic Agents,Adrenergic beta-1 Receptor Agonists,Adrenergic beta-2 Receptor Agonists,Adrenergic beta-3 Receptor Agonists,Adrenergic beta-Agonists,Agents producing tachycardia,Agents that produce hypertension,Amines,Benzene Derivatives,Cardiac Stimulants Excl. Cardiac Glycosides,Cardiac Therapy,Cardiotonic Agents,Cardiovascular Agents,Cat…
Brincidofovir	hB_RNA_10412	-0.647385	0.000142574		Drugs that are Mainly Renally Excreted,Nephrotoxic agents,Organophosphorus Compounds,Pyrimidines,Pyrimidinones
Estradiol dienanthate	hB_RNA_10412	-0.644318	0.000159965	Estrogen receptor alpha,Nuclear receptor subfamily 1 group I member 2,Estrogen receptor beta,Neuronal acetylcholine receptor subunit alpha-4,Nuclear receptor coactivator 2,G-protein coupled estrogen receptor 1,ATP synthase subunit a,Beclin-1,Estradiol 17-beta-dehydrogenase 2,Estrogen-related receptor gamma	BCRP/ABCG2 Inhibitors,Cytochrome P-450 CYP1A2 Inhibitors,Cytochrome P-450 CYP1A2 Inhibitors (strength unknown),Cytochrome P-450 CYP1A2 Substrates,Cytochrome P-450 CYP2C19 Substrates,Cytochrome P-450 CYP2C8 Substrates,Cytochrome P-450 CYP2C9 Substrates,Cytochrome P-450 CYP3A Inducers,Cytochrome P-450 CYP3A Substrates,Cytochrome P-450 CYP3A4 Inducers,Cytochrome P-450 CYP3A4 Inducers (strength unkno…
Propiomazine	hB_RNA_10412	-0.637526	0.00020522	Histamine H1 receptor,Muscarinic acetylcholine receptor,Alpha-1A adrenergic receptor,Dopamine D2 receptor,5-hydroxytryptamine receptor 2A,5-hydroxytryptamine receptor 2C	Adrenergic alpha-1 Receptor Antagonists,Adrenergic alpha-Antagonists,Adrenergic Antagonists,Agents producing tachycardia,Agents that produce hypertension,Anticholinergic Agents,Antidepressive Agents,Central Nervous System Depressants,Dopamine Antagonists,Dopamine D2 Receptor Antagonists,Heterocyclic Compounds, Fused-Ring,Histamine Antagonists,Histamine H1 Antagonists,Hypnotics and Sedatives,Musca…
Eltrombopag	hB_RNA_10412	-0.618902	0.000390453	Thrombopoietin receptor	Acids, Carbocyclic,BCRP/ABCG2 Inhibitors,Benzene Derivatives,Blood and Blood Forming Organs,Breast Cancer Resistance Protein Inhibitors,Cytochrome P-450 CYP1A2 Substrates,Cytochrome P-450 CYP2C8 Inhibitors,Cytochrome P-450 CYP2C8 Inhibitors (moderate),Cytochrome P-450 CYP2C8 Inhibitors (strength unknown),Cytochrome P-450 CYP2C8 Substrates,Cytochrome P-450 Enzyme Inhibitors,Cytochrome P-450 Substr…
Binodenoson	hB_RNA_10412	-0.595019	0.000834049	Adenosine receptor A2a	Carbohydrates,Glycosides,Heterocyclic Compounds, Fused-Ring,Neurotransmitter Agents,Nucleic Acids, Nucleotides, and Nucleosides,Nucleosides,Purine Nucleosides,Purinergic Agents,Purinergic Agonists,Purinergic P1 Receptor Agonists,Purines,Ribonucleosides
Dextrothyroxine	hB_RNA_10412	-0.592536	0.000899188	Thyroid hormone receptor alpha,Thyroid hormone receptor beta,Thyroid peroxidase	Amino Acids,Amino Acids, Aromatic,Amino Acids, Cyclic,Amino Acids, Peptides, and Proteins,Hormones,Hormones, Hormone Substitutes, and Hormone Antagonists,Lipid Modifying Agents,Lipid Modifying Agents, Plain
Aminaphthone	hB_RNA_10552	-0.51653	0.000120914		Acids, Carbocyclic,Aminobenzoates,Benzene Derivatives,Benzoates,Coagulants,Hematologic Agents,Hemostatics
Mebutamate	hB_RNA_10552	-0.513292	0.000136656		Anti-Anxiety Agents,Carbamates,Central Nervous System Depressants,Nervous System,Psycholeptics
LY-377604	hB_RNA_10552	-0.477335	0.000527051
Etilefrine	hB_RNA_10552	-0.46319	0.00087427		Adrenergic Agents,Adrenergic Agonists,Adrenergic alpha-Agonists,Adrenergic and Dopaminergic Agents,Adrenergic beta-1 Receptor Agonists,Adrenergic beta-Agonists,Agents producing tachycardia,Agents that produce hypertension,Alcohols,Amines,Amino Alcohols,Autonomic Agents,Cardiac Stimulants Excl. Cardiac Glycosides,Cardiac Therapy,Cardiotonic Agents,Cardiovascular Agents,Compounds used in a research…
Epinastine	hB_RNA_10552	-0.46302	0.000879534	Histamine H1 receptor,Histamine H2 receptor,Alpha-1A adrenergic receptor,Alpha-2A adrenergic receptor,5-hydroxytryptamine receptor 2A,5-hydroxytryptamine receptor 7	Acid Reducers,Antidepressive Agents,Central Nervous System Depressants,Cytochrome P-450 CYP2B6 Substrates,Cytochrome P-450 CYP2D6 Inhibitors,Cytochrome P-450 CYP2D6 Inhibitors (weak),Cytochrome P-450 CYP2D6 Substrates,Cytochrome P-450 CYP3A Substrates,Cytochrome P-450 CYP3A4 Substrates,Cytochrome P-450 Enzyme Inhibitors,Cytochrome P-450 Substrates,Decongestants and Antiallergics,Decreased Histami…
Ethyl pyruvate	hB_RNA_10642	-0.534969	0.000638027	Tumor necrosis factor,High mobility group protein B1	Keto Acids
T-2000	hB_RNA_10642	-0.531902	0.000706721
Hexocyclium	hB_RNA_10642	-0.526994	0.000830692	Muscarinic acetylcholine receptor M1,Muscarinic acetylcholine receptor M2,Muscarinic acetylcholine receptor M3,Muscarinic acetylcholine receptor M4	Agents producing tachycardia,Alimentary Tract and Metabolism,Anticholinergic Agents,Drugs for Functional Gastrointestinal Disorders,Muscarinic Antagonists,Synthetic Anticholinergics, Quaternary Ammonium Compounds
Chlortetracycline	hB_RNA_10652	-0.530675	0.000455477	16S ribosomal RNA,30S ribosomal protein S3,30S ribosomal protein S8,30S ribosomal protein S19,30S ribosomal protein S14,30S ribosomal protein S7	Agents that produce neuromuscular block (indirect),Alimentary Tract and Metabolism,Anti-Bacterial Agents,Anti-Infective Agents,Antibacterials for Systemic Use,Antibiotics for Topical Use,Antiinfectives and Antiseptics for Local Oral Treatment,Antiinfectives for Systemic Use,Antiparasitic Agents,Antiprotozoals,Dermatologicals,Enzyme Inhibitors,Naphthacenes,Ophthalmologicals,Protein Synthesis Inhib…
Cobalt	hB_RNA_10652	-0.513463	0.000820415		Cell-mediated Immunity,Cobalt,Diet, Food, and Nutrition,Elements,Food,Food and Beverages,Growth Substances,Increased Histamine Release,Metals,Metals, Heavy,Micronutrients,Physiological Phenomena,Standardized Chemical Allergen,Trace Elements,Transition Elements
Erdosteine	hB_RNA_10662	-0.676892	0.000104661		Acetates,Acids, Acyclic,Cough and Cold Preparations,Expectorants,Fatty Acids,Fatty Acids, Volatile,Lipids,Respiratory System Agents,Sulfhydryl Compounds,Sulfur Compounds
Flupirtine	hB_RNA_10662	-0.672802	0.000121153	Alpha-2A adrenergic receptor	Amines,Analgesics,Central Nervous System Agents,Drugs that are Mainly Renally Excreted,Nervous System,Peripheral Nervous System Agents,Pyridines,Sensory System Agents
Flavoxate	hB_RNA_10662	-0.663344	0.00016917	Muscarinic acetylcholine receptor M2,Muscarinic acetylcholine receptor M1	Agents producing tachycardia,Anticholinergic Agents,Autonomic Agents,Benzopyrans,Chromones,Drugs for Urinary Frequency and Incontinence,Drugs that are Mainly Renally Excreted,Flavones,Flavonoids,Genito Urinary System and Sex Hormones,Heterocyclic Compounds, Fused-Ring,Muscarinic Antagonists,Parasympatholytics,Peripheral Nervous System Agents,Pyrans,Urological Agents,Urologicals
Opicapone	hB_RNA_10662	-0.660532	0.000186551	Catechol O-methyltransferase	Anti-Dyskinesia Agents,Anti-Parkinson Drugs,Central Nervous System Agents,COMT Inhibitors,Cytochrome P-450 CYP2C19 Inducers,Cytochrome P-450 CYP2C19 Inducers (strength unknown),Cytochrome P-450 CYP2C8 Inhibitors,Cytochrome P-450 CYP2C8 Inhibitors (strength unknown),Cytochrome P-450 CYP2C8 Inhibitors (weak),Cytochrome P-450 Enzyme Inducers,Cytochrome P-450 Enzyme Inhibitors,Dopamine Agents,Enzyme …
Decernotinib	hB_RNA_10662	-0.656697	0.000212896		Amino Acids,Amino Acids, Branched-Chain,Amino Acids, Essential,Amino Acids, Peptides, and Proteins,Heterocyclic Compounds, Fused-Ring
AZD-9496	hB_RNA_10662	-0.622955	0.000635466		Acids, Carbocyclic,Heterocyclic Compounds, Fused-Ring
Metocurine iodide	hB_RNA_10662	-0.614519	0.000818851	Neuronal acetylcholine receptor subunit alpha-2	Alkaloids,Amines,Ammonium Compounds,Anticholinergic Agents,Benzylisoquinolines,Central Nervous System Depressants,Drugs, Chinese Herbal,Heterocyclic Compounds, Fused-Ring,Isoquinolines,Neuromuscular Agents,Neuromuscular Blocking Agents,Neuromuscular-Blocking Agents (Nondepolarizing),Nicotinic Antagonists,Nitrogen Compounds,Onium Compounds,Peripheral Nervous System Agents,Quaternary Ammonium Compo…
Piribedil	hB_RNA_10852_resequenced	-0.717572	4.16094e-05	Dopamine D2 receptor,Dopamine D3 receptor	Anti-Dyskinesia Agents,Anti-Parkinson Agents (Dopamine Agonist),Anti-Parkinson Drugs,Central Nervous System Agents,Dopamine Agents,Dopamine Agonists,Nervous System,Neurotransmitter Agents,Nonergot-derivative Dopamine Receptor Agonists,Piperazines
Cariporide	hB_RNA_10852_resequenced	-0.710415	5.71497e-05	Sodium/hydrogen exchanger 1	Amidines,Antiarrhythmic agents,Cardiovascular Agents,Potential QTc-Prolonging Agents,QTc Prolonging Agents,Sulfur Compounds
Tesmilifene	hB_RNA_10852_resequenced	-0.677549	0.00021522	P-glycoprotein 1,Histamine H1 receptor	Antiplatelet agents,Benzene Derivatives,Cytochrome P-450 CYP2D6 Substrates,Cytochrome P-450 CYP3A Inducers,Cytochrome P-450 CYP3A Inhibitors,Cytochrome P-450 CYP3A Substrates,Cytochrome P-450 CYP3A4 Inducers,Cytochrome P-450 CYP3A4 Inducers (strength unknown),Cytochrome P-450 CYP3A4 Inhibitors,Cytochrome P-450 CYP3A4 Inhibitors (strength unknown),Cytochrome P-450 CYP3A4 Substrates,Cytochrome P-45…
Dotatate gallium Ga-68	hB_RNA_10852_resequenced	-0.658268	0.000422102	Somatostatin receptor type 2	Amino Acids, Peptides, and Proteins,Gallium Radioisotopes,Peptides,Peptides, Cyclic,Positron Emitting Activity,Radioactive Diagnostic Agent
Alanyl glutamine	hB_RNA_10852_resequenced	-0.655565	0.000461622		Amino Acids,Amino Acids, Peptides, and Proteins,Blood and Blood Forming Organs,Blood Substitutes and Perfusion Solutions,I.V. Solution Additives,Oligopeptides,Peptides
Enflurane	hB_RNA_10852_resequenced	-0.646217	0.000624033	GABA(A) Receptor,Voltage-gated Potassium Channels,Calcium-transporting ATPase type 2C member 1,Glutamate (NMDA) receptor,Sarcoplasmic/endoplasmic reticulum calcium ATPase 1,Voltage-dependent calcium channel,Glycine receptor subunit alpha-1	Agents that reduce seizure threshold,Anesthetics,Anesthetics, General,Anesthetics, Inhalation,Central Nervous System Agents,Central Nervous System Depressants,Cytochrome P-450 CYP2E1 Substrates,Cytochrome P-450 Substrates,Ethers,Methyl Ethers,Nervous System
Chromium picolinate	hB_RNA_10852_resequenced	-0.639351	0.000773106		Compounds used in a research, industrial, or household setting,Iron Chelating Agents,Pyridines,Sequestering Agents,Standardized Chemical Allergen
Florbetaben (18F)	hB_RNA_10852_resequenced	-0.633363	0.000927528	Amyloid beta A4 protein	Amines,Benzene Derivatives,Benzylidene Compounds,Central Nervous System,Diagnostic Radiopharmaceuticals,Drugs that are Mainly Renally Excreted,Fluorine Radioisotopes,Positron Emitting Activity,Radioactive Diagnostic Agent
Tavapadon	hB_RNA_10872	-0.646728	0.000403566
MIP-1095 I-131	hB_RNA_10872	-0.632924	0.000623587
Samarium (153Sm) lexidronam	hB_RNA_10872	-0.628834	0.000707322		Analgesics,Analgesics, Non-Narcotic,Central Nervous System Agents,Pain Palliation (Bone Seeking Agents),Peripheral Nervous System Agents,Radioactive Therapeutic Agent,Radioisotopes,Radiopharmaceutical Activity,Sensory System Agents,Therapeutic Radiopharmaceuticals,Various Pain Palliation Radiopharmaceuticals
ATB-346	hB_RNA_12312	-0.602377	0.000395079		Naphthaleneacetic Acids,Naphthalenes

## Sheet: Subgroup 2
Drug name	Patient ID	GSEA Score	p-value	Drug target	Drug category
Florbetapir (18F)	629_120524	-0.405066	0.000565328	Amyloid beta A4 protein	Alcohols,Amines,Central Nervous System,Diagnostic Radiopharmaceuticals,Drugs that are Mainly Renally Excreted,Fluorine Radioisotopes,Glycols,Positron Emitting Activity,Radioactive Diagnostic Agent
Hydroxycitronellal	629_120524	-0.396375	0.000813094		Cell-mediated Immunity,Increased Histamine Release,Perfume,Standardized Chemical Allergen
Pelcitoclax	629_120524	-0.393691	0.000908069
Cromoglicic acid	hB_RNA_10532	-0.560634	6.04409e-05	Protein S100-P	Adrenergics, Inhalants,Agents for Dermatitis, Excluding Corticosteroids,Alimentary Tract and Metabolism,Anti-Allergic Agents,Anti-Asthmatic Agents,Antiallergic Agents, Excl. Corticosteroids,Antidiarrheals, Intestinal Antiinflammatory/antiinfective Agents,Benzopyrans,Chromones,Cromolyn Sodium,Decongestants and Antiallergics,Decreased Histamine Release,Dermatologicals,Drugs causing inadvertant phot…
Etonogestrel	hB_RNA_10532	-0.553374	8.08374e-05	Progesterone receptor	Adrenal Cortex Hormones,Combination Contraceptives (with Estrogen and derivatives),Contraceptive Agents, Female,Cytochrome P-450 CYP3A Substrates,Cytochrome P-450 CYP3A4 Substrates,Cytochrome P-450 Substrates,Drugs that are Mainly Renally Excreted,Fused-Ring Compounds,Genito Urinary System and Sex Hormones,Hormonal Contraceptives for Systemic Use,Hyperglycemia-Associated Agents,Intravaginal Contr…
Nomegestrol acetate	hB_RNA_10532	-0.498569	0.000653942		Adrenal Cortex Hormones,Antineoplastic Agents, Hormonal,Combination Contraceptives (with Estrogen and derivatives),Contraceptive Agents, Female,Contraceptives, Oral,Cytochrome P-450 CYP3A Substrates,Cytochrome P-450 CYP3A4 Substrates,Cytochrome P-450 Substrates,Fused-Ring Compounds,Hormonal Contraceptives for Systemic Use,Norpregnanes,Norsteroids,Pregnadienes,Pregnanes,Progesterone Congeners,Prog…
Relenopride	hB_RNA_10532	-0.491922	0.000828131		Acids, Acyclic,Acids, Carbocyclic,Amides,Benzene Derivatives,Benzoates
Bethanechol	hB_RNA_10567	-0.451153	0.000617185	Muscarinic acetylcholine receptor M2,Muscarinic acetylcholine receptor M1,Muscarinic acetylcholine receptor M3,Muscarinic acetylcholine receptor M4	Acids, Acyclic,Amines,Ammonium Compounds,Autonomic Agents,Bethanechol Compounds,Carbamates,Choline Esters,Cholinergic Agents,Cholinergic Agonists,Muscarinic Agonists,Nervous System,Neurotransmitter Agents,Nitrogen Compounds,Onium Compounds,Parasympathomemetic (Cholinergic) Agents,Parasympathomimetics,Peripheral Nervous System Agents,Quaternary Ammonium Compounds,Trimethyl Ammonium Compounds
Prilocaine	hB_RNA_10902	-0.475893	0.000216976	Sodium channel protein type 5 subunit alpha	Amides,Amines,Anesthetics,Anesthetics, Local,Anilides,Aniline Compounds,Central Nervous System Agents,Central Nervous System Depressants,Local Anesthesia,Local Anesthetics (Amide),Methemoglobinemia Associated Agents,Nervous System,Peripheral Nervous System Agents,Sensory System Agents
Deoxycholic acid	hB_RNA_10902	-0.465658	0.000334513	Steroid Delta-isomerase,PpcA,Elongation factor Tu GTP-binding domain-containing protein 1,Choloylglycine hydrolase,Lactaldehyde dehydrogenase,Acriflavine resistance protein B,Bile acid receptor,Glutathione S-transferase P,G-protein coupled bile acid receptor 1	Bile Acids and Salts,BSEP/ABCB11 inducers,Cholagogues and Choleretics,Cholanes,Cholic Acids,Cytolytic Agent,Decreased Cell Membrane Integrity,Dermatologicals,Fused-Ring Compounds,Gastrointestinal Agents,Other Miscellaneous Therapeutic Agents,Steroids
PX-12	hB_RNA_10902	-0.450684	0.000609347	Thioredoxin reductase 1, cytoplasmic	Acids,Acids, Noncarboxylic,Anions,Electrolytes,Gases,Hydrogen Sulfide,Ions,Sulfides,Sulfur Compounds
Desoximetasone	hB_RNA_10902	-0.442494	0.000833047	Glucocorticoid receptor	Adrenal Cortex Hormones,Anti-Inflammatory Agents,Corticosteroid Hormone Receptor Agonists,Corticosteroids,Corticosteroids, Dermatological Preparations,Corticosteroids, Potent (Group III),Dermatologicals,Fused-Ring Compounds,Hormones,Hormones, Hormone Substitutes, and Hormone Antagonists,Immunosuppressive Agents,Pregnadienediols,Pregnadienes,Pregnadienetriols,Pregnanes,Steroids,Steroids, Fluorinat…
Marizomib	hB_RNA_10912	-0.572518	5.43629e-05
Alizapride	hB_RNA_10912	-0.532169	0.000288498	Dopamine D2 receptor	Alimentary Tract and Metabolism,Antiemetics,Autonomic Agents,Central Nervous System Agents,Dopamine Antagonists,Dopamine D2 Receptor Antagonists,Drugs for Functional Gastrointestinal Disorders,Gastrointestinal Agents,Peripheral Nervous System Agents,Propulsives
Renzapride	hB_RNA_10912	-0.503775	0.00081434	5-hydroxytryptamine receptor 3A,5-hydroxytryptamine receptor 4	Acids, Carbocyclic,Amides,Antidepressive Agents,Benzene Derivatives,Benzoates,Central Nervous System Depressants,Neurotransmitter Agents,Serotonin 5-HT4 Receptor Agonists,Serotonin Agents,Serotonin Receptor Agonists,Serotonin Receptor Antagonists
Emivirine	hB_RNA_11152	-0.50723	0.000213939	Gag-Pol polyprotein	Anti-Infective Agents,Anti-Retroviral Agents,Antiviral Agents,Enzyme Inhibitors,Nucleic Acid Synthesis Inhibitors,Pyrimidines,Pyrimidinones,Reverse Transcriptase Inhibitors
Bradykinin	hB_RNA_11152	-0.506646	0.000219073		Amino Acids, Peptides, and Proteins,Autacoids,Biological Factors,Bradykinin, agonists,Bradykinin, antagonists & inhibitors,Cardiovascular Agents,Inflammation Mediators,Intercellular Signaling Peptides and Proteins,Kinins,Nerve Tissue Proteins,Neuropeptides,Oligopeptides,Peptides,Proteins,Vasodilating Agents
Pemigatinib	hB_RNA_11152	-0.505697	0.000227659	Fibroblast growth factor receptor 1,Fibroblast growth factor receptor 2,Fibroblast growth factor receptor 3,Fibroblast growth factor receptor 4	Antineoplastic Agents,BCRP/ABCG2 Substrates,Cytochrome P-450 CYP3A Substrates,Cytochrome P-450 CYP3A4 Substrates,Cytochrome P-450 Substrates,Fibroblast Growth Factor 2, antagonists & inhibitors,Kinase Inhibitor,MATE 1 Inhibitors,MATE inhibitors,OCT2 Inhibitors,P-glycoprotein inhibitors,P-glycoprotein substrates,Receptor, Fibroblast Growth Factor, Type 1, antagonists & inhibitors,Receptors, Fibrob…
Ombrabulin	hB_RNA_11152	-0.497444	0.000316566		Amino Acids,Amino Acids, Neutral,Amino Acids, Peptides, and Proteins
Clonidine	hB_RNA_11152	-0.496786	0.000324895	Alpha-2A adrenergic receptor,Alpha-2B adrenergic receptor,Alpha-2C adrenergic receptor,Alpha-1A adrenergic receptor,Alpha-1B adrenergic receptor,Alpha-1D adrenergic receptor	Adrenergic Agents,Adrenergic Agonists,Adrenergic alpha-1 Receptor Agonists,Adrenergic alpha-2 Receptor Agonists,Adrenergic alpha-Agonists,Agents producing tachycardia,Agents that produce hypertension,Analgesics,Anesthetics,Anesthetics, General,Antiadrenergic Agents, Centrally Acting,Antiglaucoma Preparations and Miotics,Antihypertensive Agents,Antihypertensive Agents Indicated for Hypertension,An…
Prednisolone acetate	hB_RNA_11152	-0.493573	0.000368666	Glucocorticoid receptor	Adrenal Cortex Hormones,Anti-Inflammatory Agents,Corticosteroids,Cytochrome P-450 CYP3A Inducers,Cytochrome P-450 CYP3A Substrates,Cytochrome P-450 CYP3A4 Inducers,Cytochrome P-450 CYP3A4 Inducers (strength unknown),Cytochrome P-450 CYP3A4 Substrates,Cytochrome P-450 Enzyme Inducers,Cytochrome P-450 Substrates,Fused-Ring Compounds,P-glycoprotein substrates,Pregnadienes,Pregnadienetriols,Pregnanes…
Chlorprothixene	hB_RNA_11152	-0.4935	0.000369722	Dopamine D2 receptor,Dopamine D1 receptor,Dopamine D3 receptor,5-hydroxytryptamine receptor 2A,Histamine H1 receptor,Muscarinic acetylcholine receptor M1,Muscarinic acetylcholine receptor M2,Muscarinic acetylcholine receptor M3,Muscarinic acetylcholine receptor M4,Muscarinic acetylcholine receptor M5,Serotonin Receptors	Agents producing tachycardia,Anticholinergic Agents,Antidepressive Agents,Antipsychotic Agents,Antipsychotic Agents (First Generation [Typical]),Central Nervous System Agents,Central Nervous System Depressants,Dopamine Agents,Dopamine Antagonists,Dopamine D2 Receptor Antagonists,Heterocyclic Compounds, Fused-Ring,Histamine Antagonists,Histamine H1 Antagonists,Muscarinic Antagonists,Nervous System…
Chlorogenic Acid	hB_RNA_11152	-0.493427	0.000370781		Acids, Carbocyclic,Cinnamates,Cyclohexanecarboxylic Acids,Cyclohexanes,Cycloparaffins
Strontium ranelate	hB_RNA_11152	-0.486488	0.000485275		Bone Density Conservation Agents,Drugs Affecting Bone Structure and Mineralization,Drugs for Treatment of Bone Diseases,Musculo-Skeletal System,Strontium,Sulfur Compounds
Diamorphine	hB_RNA_11152	-0.480353	0.000612844	Mu-type opioid receptor,Kappa-type opioid receptor,Delta-type opioid receptor,Liver carboxylesterase 1	Alkaloids,Analgesics,Central Nervous System Agents,Central Nervous System Depressants,Drugs Used in Addictive Disorders,Drugs Used in Opioid Dependence,Heroin, agonists,Heterocyclic Compounds, Fused-Ring,Morphinans,Morphine Derivatives,Narcotics,Nervous System,Opiate Alkaloids,Opioids,Peripheral Nervous System Agents,Phenanthrenes,Sensory System Agents,Thyroxine-binding globulin inducers
Magnesium citrate	hB_RNA_11152	-0.475606	0.000731661		Acids, Acyclic,Agents that produce neuromuscular block (indirect),Alimentary Tract and Metabolism,Blood and Blood Forming Organs,Blood Substitutes and Perfusion Solutions,Calculi Dissolution Agent,Citrates,Drugs for Constipation,Gastrointestinal Agents,Irrigating Solutions,Laxatives,Laxatives, magnesium containing,Magnesium Compounds,Metal cations,Metal divalent cations,Mineral Supplements,Osmoti…
Pentoxifylline	hB_RNA_11152	-0.475022	0.000747644	Adenosine receptor A1,Adenosine receptor A2a,Phosphodiesterase enzymes', "5'-nucleotidase	Alkaloids,Antioxidants,Antiplatelet agents,Blood Viscosity Reducer,Cardiovascular Agents,Compounds used in a research, industrial, or household setting,Cytochrome P-450 CYP1A2 Substrates,Cytochrome P-450 Substrates,Drugs for Obstructive Airway Diseases,Drugs that are Mainly Renally Excreted,Enzyme Inhibitors,Free Radical Scavengers,Hematologic Activity Alteration,Hematologic Agents,Hemorrheologic…
Mephenesin	hB_RNA_11152	-0.472685	0.000814706		Alcohols,Central Nervous System Agents,Central Nervous System Depressants,Glycols,Muscle Relaxants,Muscle Relaxants, Centrally Acting Agents,Musculo-Skeletal System,Neuromuscular Agents,Peripheral Nervous System Agents,Propylene Glycols
Ioxilan	hB_RNA_11152	-0.471516	0.000850232		Acids, Carbocyclic,Benzene Derivatives,Benzoates,Compounds used in a research, industrial, or household setting,Contrast Media,Diagnostic Uses of Chemicals,Drugs that are Mainly Renally Excreted,Iodinated Contrast Agents,Iodobenzoates,Radiographic Contrast Agent,Triiodobenzoic Acids,Watersoluble, Nephrotropic, Low Osmolar X-Ray Contrast Media,X-Ray Contrast Activity,X-Ray Contrast Media, Iodinated
Levocetirizine	hB_RNA_12372	-0.50745	0.000517373	Histamine H1 receptor	Antihistamines for Systemic Use,Central Nervous System Depressants,Cytochrome P-450 CYP3A Substrates,Cytochrome P-450 CYP3A4 Substrates,Cytochrome P-450 Substrates,Drugs that are Mainly Renally Excreted,Histamine Agents,Histamine Antagonists,Histamine H1 Antagonists,Histamine H1 Antagonists, Non-Sedating,Neurotransmitter Agents,Piperazine Derivatives,Piperazines,Potential QTc-Prolonging Agents,QT…
Eribulin	hB_RNA_12372	-0.504236	0.000579006	Apoptosis regulator Bcl-2,Tubulin beta-1 chain	Antineoplastic Agents,Antineoplastic and Immunomodulating Agents,Immunosuppressive Agents,Microtubule Inhibition,Microtubule Inhibitors,Myelosuppressive Agents,Narrow Therapeutic Index Drugs,Potential QTc-Prolonging Agents,QTc Prolonging Agents

## Sheet: Subgroup 3
Drug name	Patient ID	GSEA Score	p-value	Drug target	Drug category
Ibrutinib	BM_36_291	-0.434482	0.000113909	Tyrosine-protein kinase BTK	Antineoplastic Agents,Antineoplastic and Immunomodulating Agents,Cytochrome P-450 CYP2D6 Substrates,Cytochrome P-450 CYP3A Substrates,Cytochrome P-450 CYP3A4 Substrates,Cytochrome P-450 CYP3A5 Substrates,Cytochrome P-450 Substrates,Immunosuppressive Agents,Kinase Inhibitor,Myelosuppressive Agents,Protein Kinase Inhibitors,Tyrosine Kinase Inhibitors
Velsecorat	BM_36_291	-0.403414	0.000495289
Nepadutant	BM_36_305	-0.477387	2.13547e-05		Amino Acids, Peptides, and Proteins,Anti-Asthmatic Agents,Autonomic Agents,Bronchodilator Agents,Peptides,Peripheral Nervous System Agents,Receptors, Tachykinin, antagonists & inhibitors,Respiratory System Agents
Naratriptan	BM_36_305	-0.415939	0.000375188	5-hydroxytryptamine receptor 1D,5-hydroxytryptamine receptor 1B,5-hydroxytryptamine receptor 1F,5-hydroxytryptamine receptor 1A	Agents that produce hypertension,Amines,Analgesics,Antidepressive Agents,Antimigraine Preparations,Biogenic Amines,Biogenic Monoamines,Cardiovascular Agents,Central Nervous System Depressants,Heterocyclic Compounds, Fused-Ring,Indoles,Monoamine Oxidase A Substrates,Nervous System,Neurotransmitter Agents,Selective Serotonin 5-HT1 Receptor Agonists,Selective Serotonin Agonists,Serotonergic Drugs Sh…
Salirasib	BM_36_305	-0.407975	0.000532304		Acids, Carbocyclic,Alcohols,Antineoplastic Agents,Benzene Derivatives,Benzoates,Calcium-Calmodulin-Dependent Protein Kinases, antagonists & inhibitors,Enzyme Inhibitors,Fatty Alcohols,Hydroxy Acids,Hydroxybenzoates,Lipids,Phenols,Sesquiterpenes,Terpenes
PZ-128	BM_36_305	-0.400346	0.000739821
Cilostazol	BM_36_305	-0.394604	0.000943102	cGMP-inhibited 3',5'-cyclic phosphodiesterase A	Agents producing tachycardia,Anti-Asthmatic Agents,Antiplatelet agents,Autonomic Agents,Blood and Blood Forming Organs,Bronchodilator Agents,Cardiovascular Agents,Central Nervous System Agents,Compounds used in a research, industrial, or household setting,Cytochrome P-450 CYP1A2 Substrates,Cytochrome P-450 CYP2C19 Substrates,Cytochrome P-450 CYP2D6 Substrates,Cytochrome P-450 CYP3A Substrates,Cyt…
Phenazopyridine	BM_36_305	-0.393326	0.000994829	Sodium channel protein type 1 subunit alpha,Group A nerve fibers	Amines,Aminopyridines,Antipruritics and Local Anesthetics,Drugs that are Mainly Renally Excreted,Genito Urinary System and Sex Hormones,Methemoglobinemia Associated Agents,Nephrotoxic agents,Pyridines,Urologicals
Palmitic Acid	BM_36_317	-0.536484	3.19975e-05	Glycodelin,Hepatocyte nuclear factor 4-gamma,Lipid binding protein,Trafficking protein particle complex subunit 3,Fatty acid-binding protein TM_1468,Rhodopsin,Palmitoyl-protein thioesterase 1,Myelin P2 protein,Alpha-lactalbumin,Peroxisome proliferator-activated receptor alpha	Enzyme Inhibitors,Fatty Acids,Lipids,Palmitic Acids
Carteolol	BM_36_317	-0.473926	0.000460346	Beta-2 adrenergic receptor,Beta-1 adrenergic receptor	Adrenergic Agents,Adrenergic Antagonists,Adrenergic beta-Antagonists,Agents causing hyperkalemia,Alcohols,Amines,Amino Alcohols,Antiarrhythmic agents,Antiglaucoma Preparations and Miotics,Antihypertensive Agents,Autonomic Agents,Beta Blocking Agents, Non-Selective,Bradycardia-Causing Agents,Cardiovascular Agents,Cytochrome P-450 CYP2D6 Substrates,Cytochrome P-450 Substrates,Heterocyclic Compounds…
Fludrocortisone	BM_36_317	-0.463411	0.000680067	Mineralocorticoid receptor,Glucocorticoid receptor	11-Hydroxycorticosteroids,17-Hydroxycorticosteroids,Adrenal Cortex Hormones,Adrenals,Anti-Inflammatory Agents,Corticosteroids,Corticosteroids for Systemic Use,Corticosteroids for Systemic Use, Plain,Cytochrome P-450 CYP3A Substrates,Cytochrome P-450 CYP3A4 Substrates,Cytochrome P-450 Substrates,Fused-Ring Compounds,Hormones,Hormones, Hormone Substitutes, and Hormone Antagonists,Hydroxycorticoster…
Repaglinide	BM_36_317	-0.462435	0.00070477	ATP-binding cassette sub-family C member 8,Peroxisome proliferator-activated receptor gamma	Acids, Acyclic,Alimentary Tract and Metabolism,Blood Glucose Lowering Agents,BSEP/ABCB11 Substrates,Cytochrome P-450 CYP2C8 Substrates,Cytochrome P-450 CYP3A Substrates,Cytochrome P-450 CYP3A4 Substrates,Cytochrome P-450 Substrates,Drugs Used in Diabetes,Glinide,Hypoglycemia-Associated Agents,Meglitinides,OATP1B1/SLCO1B1 Substrates,Potassium Channel Antagonists,Stereoisomerism
Emtricitabine	BM_36_317	-0.461622	0.000725989	Reverse transcriptase/RNaseH	Anti-HIV Agents,Anti-Infective Agents,Anti-Retroviral Agents,Antiinfectives for Systemic Use,Antiviral Agents,Antivirals for Systemic Use,Carbohydrates,Deoxycytidine,Deoxyribonucleosides,Dideoxynucleosides,Direct Acting Antivirals,Drugs that are Mainly Renally Excreted,Enzyme Inhibitors,Glycosides,Human Immunodeficiency Virus Nucleoside Analog Reverse Transcriptase Inhibitor,MATE 1 Substrates,MAT…
Avacopan	BM_36_317	-0.453953	0.000957333		Amines,Piperidines
Nicotinamide riboside	BM_36_328	-0.616735	0.000169019		Nicotinic Acids,Pyridines
Edratide	BM_36_328	-0.597137	0.000325336		Amino Acids, Peptides, and Proteins,Antibodies,Blood Proteins,Globulins,Immunoproteins,Peptides,Proteins,Serum Globulins
Tetracaine	BM_36_328	-0.582993	0.000517429	Ryanodine receptor 1,Ryanodine receptor 2,Voltage-gated sodium channel alpha subunit	Acids, Carbocyclic,Agents for Treatment of Hemorrhoids and Anal Fissures for Topical Use,Aminobenzoates,Anesthetics,Anesthetics for Topical Use,Anesthetics, General,Anesthetics, Local,Antipruritics and Local Anesthetics,Antipruritics, Incl. Antihistamines, Anesthetics, Etc.,Benzene Derivatives,Benzoates,Central Nervous System Agents,Central Nervous System Depressants,Dental Agents,Dermatologicals…
Lactitol	BM_36_328	-0.570211	0.00077993		Alcohols,Alimentary Tract and Metabolism,Carbohydrates,Compounds used in a research, industrial, or household setting,Diet, Food, and Nutrition,Drugs for Constipation,Flavoring Agents,Food,Food Additives,Food and Beverages,Food Ingredients,Gastrointestinal Agents,Laxatives,Osmotic Laxatives,Pharmaceutic Aids,Pharmaceutical Preparations,Sweetening Agents
2-chloroethyl-3-sarcosinamide-1-nitrosourea	BM_36_328	-0.568848	0.00081423		Antineoplastic Agents,Nitroso Compounds,Nitrosourea Compounds
Pentazocine	BM_36_383	-0.510395	0.000239928	Mu-type opioid receptor,Kappa-type opioid receptor,Sigma non-opioid intracellular receptor 1	Adjuvants, Anesthesia,Agents that reduce seizure threshold,Alkaloids,Analgesics,Benzomorphan Derivatives,Benzomorphans,Central Nervous System Agents,Central Nervous System Depressants,Heterocyclic Compounds, Fused-Ring,Mixed Agonist / Antagonist Opioids,Morphinans,Narcotics,Nervous System,Opiate Alkaloids,Opiate Partial Agonists,Opioid Antagonists,Opioids,P-glycoprotein substrates,Partial Opioid …
Leriglitazone	BM_36_383	-0.504857	0.000298228
Dinoprost tromethamine	BM_36_383	-0.488838	0.000549679	Prostaglandin F2-alpha receptor,Prostacyclin receptor	Abortifacient Agents,Abortifacient Agents, Nonsteroidal,Angiography,Autacoids,Biological Factors,Eicosanoids,Fatty Acids,Fatty Acids, Unsaturated,Inflammation Mediators,Lipids,Prostaglandins,Prostaglandins F,Reproductive Control Agents,Uterotonic agents
Hydrocortisone valerate	BM_36_383	-0.47333	0.000963341	Annexin A1,Glucocorticoid receptor,Corticosteroid 11-beta-dehydrogenase isozyme 2,3 beta-hydroxysteroid dehydrogenase/Delta 5-->4-isomerase type 1	11-Hydroxycorticosteroids,17-Hydroxycorticosteroids,Adrenal Cortex Hormones,Anti-Inflammatory Agents,Corticosteroids,Cytochrome P-450 CYP2C8 Inducers,Cytochrome P-450 CYP2C8 Inducers (strength unknown),Cytochrome P-450 CYP3A Inducers,Cytochrome P-450 CYP3A Substrates,Cytochrome P-450 CYP3A4 Inducers,Cytochrome P-450 CYP3A4 Inducers (strength unknown),Cytochrome P-450 CYP3A4 Substrates,Cytochrome …
Amibegron	BM_36_418	-0.477164	0.000141219	Beta-3 adrenergic receptor	Adrenergic Agents,Adrenergic Agonists,Adrenergic beta-Agonists,Agents producing tachycardia,Agents that produce hypertension,Antidepressive Agents,Central Nervous System Depressants,Naphthalenes,Neurotransmitter Agents
Beclomethasone dipropionate	BM_36_418	-0.468132	0.000208247	Glucocorticoid receptor	Adrenal Cortex Hormones,Adrenals,Agents to Treat Airway Disease,Alimentary Tract and Metabolism,Anti-Asthmatic Agents,Anti-Inflammatory Agents,Antidiarrheals, Intestinal Antiinflammatory/antiinfective Agents,BCRP/ABCG2 Inhibitors,Corticosteroid Hormone Receptor Agonists,Corticosteroids,Corticosteroids Acting Locally,Corticosteroids, Dermatological Preparations,Corticosteroids, Potent (Group III),…
Ixazomib	BM_36_418	-0.460804	0.000283811		Amino Acids,Amino Acids, Peptides, and Proteins,Antineoplastic Agents,Antineoplastic and Immunomodulating Agents,Cytochrome P-450 CYP1A2 Substrates,Cytochrome P-450 CYP1A2 Substrates with a Narrow Therapeutic Index,Cytochrome P-450 CYP2B6 Substrates,Cytochrome P-450 CYP2B6 Substrates with a Narrow Therapeutic Index,Cytochrome P-450 CYP2C19 Substrates,Cytochrome P-450 CYP2C19 Substrates with a Nar…
H3B-6527	BM_36_418	-0.453428	0.000385161		Heterocyclic Compounds, Fused-Ring
MK-0893	BM_36_418	-0.450239	0.000438542		Alanine,Amino Acids,Amino Acids, Peptides, and Proteins,Receptors, Glucagon, antagonists & inhibitors
Estradiol acetate	BM_36_418	-0.445467	0.000531068	Estrogen receptor alpha,Nuclear receptor subfamily 1 group I member 2,Estrogen receptor beta,Neuronal acetylcholine receptor subunit alpha-4,Nuclear receptor coactivator 2,G-protein coupled estrogen receptor 1,ATP synthase subunit a,Beclin-1,Estradiol 17-beta-dehydrogenase 2,Estrogen-related receptor gamma	BCRP/ABCG2 Inhibitors,Cytochrome P-450 CYP1A2 Inhibitors,Cytochrome P-450 CYP1A2 Inhibitors (strength unknown),Cytochrome P-450 CYP1A2 Substrates,Cytochrome P-450 CYP2C19 Substrates,Cytochrome P-450 CYP2C8 Substrates,Cytochrome P-450 CYP2C9 Substrates,Cytochrome P-450 CYP3A Inducers,Cytochrome P-450 CYP3A Substrates,Cytochrome P-450 CYP3A4 Inducers,Cytochrome P-450 CYP3A4 Inducers (strength unkno…
BMS-275183	BM_36_418	-0.440014	0.000658237
Gadofosveset trisodium	BM_36_418	-0.434341	0.00081907		Compounds used in a research, industrial, or household setting,Contrast Media,Diagnostic Uses of Chemicals,Drugs that are Mainly Renally Excreted,Elements,Gadolinium-based Contrast Agent,Lanthanoid Series Elements,Magnetic Resonance Angiography,Magnetic Resonance Contrast Activity,Magnetic Resonance Imaging Contrast Media,Metals,Metals, Rare Earth,Paramagnetic Contrast Agent,Paramagnetic Contrast…
Temsirolimus	BM_36_422	-0.423777	0.000655543	Serine/threonine-protein kinase mTOR	Agents causing angioedema,Anti-Bacterial Agents,Antineoplastic Agents,Antineoplastic and Immunomodulating Agents,Cytochrome P-450 CYP2D6 Inhibitors,Cytochrome P-450 CYP2D6 Inhibitors (weak),Cytochrome P-450 CYP3A Inhibitors,Cytochrome P-450 CYP3A Substrates,Cytochrome P-450 CYP3A4 Substrates,Cytochrome P-450 CYP3A4 Substrates with a Narrow Therapeutic Index,Cytochrome P-450 CYP3A5 Inhibitors,Cyto…
Beclabuvir	BM_36_491	-0.465719	0.000300025		Antiinfectives for Systemic Use,Antiviral Agents,Antivirals for Systemic Use,Antivirals for treatment of HCV infections,Direct Acting Antivirals,Heterocyclic Compounds, Fused-Ring
Ethchlorvynol	BM_36_491	-0.454243	0.000490335	GABA(A) Receptor	Alcohols,Central Nervous System Agents,Central Nervous System Depressants,Chlorohydrins,Hypnotics and Sedatives,Nervous System,Psycholeptics
