# Supplementary material for: Deep learning prediction of chemical-induced dose-dependent and context-specific multiplex phenotype responses and its application to personalized alzheimer’s disease drug repurposing
Source: PLoS Comput Biol. 2022 Aug 11;18(8):e1010367. doi: 10.1371/journal.pcbi.1010367 (PMC9398009; doi:10.1371/journal.pcbi.1010367)
Supplement: S6 Table — Analysis performed with hypergeometric test. (XLSX) [file pcbi.1010367.s017.xlsx]

## Sheet: Subgroup1
Target	hits in cluster	target feq in DB	DB -target feq	cluster size	p_vals
Oxytocin receptor	2	4	14312	117	2.11556e-06
P-glycoprotein 1	3	24	14292	117	3.96811e-05
Vasopressin V1a receptor	2	10	14306	117	6.12285e-05
DNA topoisomerase 2-beta	2	10	14306	117	6.12285e-05
DNA topoisomerase 2-alpha	3	36	14280	117	0.00020395
Histamine H1 receptor	5	108	14208	117	0.000254497
Potassium voltage-gated channel subfamily H member 2	3	45	14271	117	0.000487492
Histamine H2 receptor	2	20	14296	117	0.000547975
Glutamate receptor ionotropic, kainate 2	2	21	14295	117	0.000635508
Alpha-1A adrenergic receptor	4	85	14231	117	0.000652085
Beta-3 adrenergic receptor	2	24	14292	117	0.000950005
Beta-1 adrenergic receptor	3	63	14253	117	0.001741
Alpha-2A adrenergic receptor	3	68	14248	117	0.00230703
Beta-2 adrenergic receptor	3	71	14245	117	0.00270141
Neuronal acetylcholine receptor subunit alpha-4	2	39	14277	117	0.00392437
Glutamate receptor 2	2	42	14274	117	0.00484296
5-hydroxytryptamine receptor 1A	3	84	14232	117	0.00494699
Dopamine D3 receptor	2	46	14270	117	0.00625437
Sodium-dependent dopamine transporter	2	47	14269	117	0.00664151
5-hydroxytryptamine receptor 2A	3	106	14210	117	0.0111111
Dopamine D2 receptor	3	109	14207	117	0.0122143
Alpha-1B adrenergic receptor	2	59	14257	117	0.0124076
5-hydroxytryptamine receptor 2C	2	65	14251	117	0.0160948
Nuclear receptor subfamily 1 group I member 2	2	65	14251	117	0.0160948
Sodium-dependent serotonin transporter	2	68	14248	117	0.0181449
Sodium-dependent noradrenaline transporter	2	71	14245	117	0.0203336
Muscarinic acetylcholine receptor M2	2	75	14241	117	0.0234684
Prostaglandin G/H synthase 1	2	81	14235	117	0.0286343
Prostaglandin G/H synthase 2	2	82	14234	117	0.0295493
Muscarinic acetylcholine receptor M1	2	90	14226	117	0.0374193
Estrogen receptor alpha	2	118	14198	117	0.0723467

## Sheet: Subgroup2
Target	hits in cluster	target feq in DB	DB -target feq	cluster size	p_vals
Muscarinic acetylcholine receptor M4	2	46	14270	31	0.000131034
Glucocorticoid receptor	2	69	14247	31	0.000437282
Muscarinic acetylcholine receptor M3	2	73	14243	31	0.000516059
Muscarinic acetylcholine receptor M2	2	75	14241	31	0.000558638
Muscarinic acetylcholine receptor M1	2	90	14226	31	0.00095082
Histamine H1 receptor	2	108	14208	31	0.00160941
Dopamine D2 receptor	2	109	14207	31	0.00165255

## Sheet: Subgroup3
Target	hits in cluster	target feq in DB	DB -target feq	cluster size	p_vals
Glucocorticoid receptor	3	69	14247	34	2.05498e-05
