# Supplementary material for: Deep learning prediction of chemical-induced dose-dependent and context-specific multiplex phenotype responses and its application to personalized alzheimer’s disease drug repurposing
Source: PLoS Comput Biol. 2022 Aug 11;18(8):e1010367. doi: 10.1371/journal.pcbi.1010367 (PMC9398009; doi:10.1371/journal.pcbi.1010367)
Supplement: S7 Table — We split the cells in three different ways and makes sure the same cell will not appear in different datasets. 886 cell lines are used and are the intersection cell lines set between CCLE and PharmacoDB. (XLSX) [file pcbi.1010367.s018.xlsx]

## Sheet: Sheet1
	Training dataset	Dev dataset	Test dataset
Number of cells	568	141	177
