# Supplementary material for: Deep learning prediction of chemical-induced dose-dependent and context-specific multiplex phenotype responses and its application to personalized alzheimer’s disease drug repurposing
Source: PLoS Comput Biol. 2022 Aug 11;18(8):e1010367. doi: 10.1371/journal.pcbi.1010367 (PMC9398009; doi:10.1371/journal.pcbi.1010367)
Supplement: S8 Table — 320 drugs are studied in SIDER dataset and 323 drugs are used in FAERS dataset. Those drugs are found in both these two datasets and the selected low quality LINCS L1000 dataset. (XLSX) [file pcbi.1010367.s019.xlsx]

## Sheet: Sheet1
	Dataset	Training dataset	Test dataset
Number of drugs	SIDER	256	64
	FAERS	259	64
