# Supplementary material for: Deep learning prediction of chemical-induced dose-dependent and context-specific multiplex phenotype responses and its application to personalized alzheimer’s disease drug repurposing
Source: PLoS Comput Biol. 2022 Aug 11;18(8):e1010367. doi: 10.1371/journal.pcbi.1010367 (PMC9398009; doi:10.1371/journal.pcbi.1010367)
Supplement: S9 Table — (XLSX) [file pcbi.1010367.s020.xlsx]

## Sheet: Sheet1
Cell line features	Pearson correlation		Spearman correlation
	dev	test	dev	test
Gene dependency	0.437 ± 0.005	0.418 ± 0.041	0.440 ± 0.005	0.425 ± 0.045
Gene expression	0.479 ± 0.003	0.472 ± 0.034	0.473 ± 0.005	0.467 ± 0.034
