# Supplementary material for: Deep learning prediction of chemical-induced dose-dependent and context-specific multiplex phenotype responses and its application to personalized alzheimer’s disease drug repurposing
Source: PLoS Comput Biol. 2022 Aug 11;18(8):e1010367. doi: 10.1371/journal.pcbi.1010367 (PMC9398009; doi:10.1371/journal.pcbi.1010367)
Supplement: S10 Table — We evaluated these two tasks with leave new cells out cross-validation. In each split, we leave a group of cell lines out and then split the rest cell lines to training and dev dataset. The cells in training dataset, dev dataset and test dataset are distinct to each other. There are totally 15 cell lines for the perturbed gene expression profile prediction task, which have both gene expression profile found in CCLE and high-quality data in LINCS L1000 project. 11550 cell lines are used for the gene expression autoencoder training and are from both CCLE and TCGA datasets. (XLSX) [file pcbi.1010367.s021.xlsx]

## Sheet: Sheet1
Number of cells		Training dataset	Dev dataset	Test dataset
Perturbed gene expression prediction task	Training-dev-test split1	10	2	3
	Training-dev-test split2	10	2	3
	Training-dev-test split3	10	2	3
Gene expression autoencoder	Training-dev-test split1	8149	923	2478
	Training-dev-test split2	6228	2535	1977
	Training-dev-test split3	6674	1634	2432
